# Supplementary material for: Osteology of the axial skeleton of Aucasaurus garridoi: phylogenetic and paleobiological inferences
Source: PeerJ. 2023 Nov 14;11:e16236. doi: 10.7717/peerj.16236 (PMC10655716; doi:10.7717/peerj.16236)
Supplement: Supplemental Information 5 [file peerj-11-16236-s005.nex]

#NEXUS
[written Wed Mar 29 18:02:55 ART 2023 by Mesquite  version 3.03 (build 702) at DESKTOP-SG47TO0/192.168.0.181]

BEGIN TAXA;
	TITLE Taxa;
	DIMENSIONS NTAX=46;
	TAXLABELS
		Herrerasaurus Syntarsus Dilophosaurus Allosaurus Abelisaurus Aucasaurus Arcovenator Berberosaurus Carnotaurus CCG_20011 Ceratosaurus Dahalokely Ekrixinatosaurus Elaphrosaurus Eoabelisaurus Genusaurus Genyodectes Huinculsaurus Ilokelesia Indosaurus Kryptops Laevisuchus Limusaurus Majungasaurus Masiakasaurus Noasaurus Pycnonemosaurus Rahiolisaurus Rajasaurus Rugops Skorpiovenator MNN_tig6 Spectrovenator Velocisaurus Vespersaurus Viavenator MPCN_PV_69 Afromimus Xenotarsosaurus Llukalkan Niebla Quilmesaurus Elemgasem Kurupi Thanos 'MPM_99' 
	;

END;


BEGIN CHARACTERS;
	TITLE  Character_Matrix;
	DIMENSIONS  NCHAR=246;
	FORMAT DATATYPE = STANDARD GAP = - MISSING = ? SYMBOLS = "  0 1 2 3";
	MATRIX
	Herrerasaurus     000000000001100000000000000000000100100(0 1)0000000000000000?00000000000000000001000000000000000001000000000000000000(0 1)0001000000000001?00000000?00000000001011000?00000000000001000000000000000000000000000000000000000-000000000000?00000000000??000000?0
	Syntarsus         0000010000100000000000000000000001000000000000000000000000000000000000000001000000000000000000001000000110000100010102110010??100000000010000010000(0 1)0000000011000000000000001100001011101101000100011000100011100000001000100101000?00000000?00000000?
	Dilophosaurus     00000000?000000??000??01000???00020000000000?00000??000??000?0000?0000??????0010000000?1001000?01?0000021100(0 1)000010101100010?0011000?000001000100(0 2)0???00000001000000100000001000000?000?00010??0?0?11000?00000?00000100000001?00000000?00000??000000?0
	Allosaurus        00000100000000000000000010?000000200001000000000000001000000011101000011010100110000001000000000100111020200100000121000001010000100000000000000000000100100000000001000000000-0000(0 1)000000100010100110000001000000102001110110000000000010000000001000
	Abelisaurus       1111120?1?011??10111111210?1121101110?000101?11111?1001?111?10???11011??1???1??1?????????101??????????????????????????????????????????????????????????????????????????????????????????????????????????????????????????????????????????????????????????
	Aucasaurus        11?112??1?0?11???1??11?2??0??2?1????????????11????1????????????????0??????????????????10??0????121????????11???1??121??10?1??0?1?1??11111?1021111?1???1??0110?211111111112110011?1??101?21???1121??1?1?0??01?1121111?1?1111??11?11010111111???2111?312
	Arcovenator       ?1????????????????0?1111110112?1121101101?0????????????11???11??111111??????????????????1??????????????????????????????????????????????????0(1 2)10????????????????????????????????????????????????????????0??????????1(1 2)11?????????????????????????01??2??
	Berberosaurus     ????????????????????????????????????????????????????????????????????????????????????????????????1??????220?000??00???0?(0 1)1???????????(0 1)1?????????????0???????????????????????011?????????????????????????0100(0 1)1?????10110???????????????????????????????
	Carnotaurus       111112111?0111101101111210011211101111011101110111111111110111???100111?111?111111111110?10100012?111112211110111012101000111111111111111111211?1?10110110110021111011111211001111111011211111121?111110?1?1111?????11????1????????????????10001110312
	CCG_20011         ???????????????????????????????????????????????????????????????????????????????????????????????????????110?0111?0?1??211010???0?0000???????0?0???(0 1)????????????????????????????????????????????????????????????????????????????????????????????????????
	Ceratosaurus      00001200100000000100000000001110020100000000000000000000000111?11000011101110011110100100001111121011112210000000(0 1)1210000010?0111100110?1?00001002000000100000011010100000011101(0 1)011101??00000?111101110100(0 1)11111010110111110000100100?????00?00001100
	Dahalokely        ???????????????????????????????????????????????????????????????????????????????????????????????1???????2211110101012111000110111111(0 1)????????????????????????????????????????????????????????????????????????????????????????????????????????001???0???
	Ekrixinatosaurus  1??1?211?001110?????1110?111?2?1?0????1???11???????????1????1??????????????????????11??01?0????1???????222?11?001?1???11?????????1??(0 1)???0?0???111??0??????????????????????????????1?????1????11?1??????1?0011?011111??01??1?0?0????????1???????1(0 1)??211
	Elaphrosaurus     ???????????????????????????????????????????????????????????????????????????????????????????????1(0 1)??????1100011100110021101011011100011111?01101??1?1??01?01111111111010??1?01?0???10110110000112?0?00100?11101000012210100100020100?????????1?100?010?
	Eoabelisaurus     ?0????????????????00010000000110020101001000?10?01??0??01?011?????00?1??????????????????00???0?1(1 2)??????221?110?0101?101000100011111011111?1121100200??11100?0000??101(0 1)01010111111111101110(0 1)00?121?-011???01(0 1)(0 1)11111111101111??10011000111?01?01000012?0
	Genusaurus        ????????????????????????????????????????????????????????????????????????????????????????????????1???????2??????0???????????0?????1???1????????????????????????????????????????????11?01??1111??2???????0?0?(0 1)2002?0??11????????????????????????????????
	Genyodectes       0???0?????????????????????????????????????????????????????????????????????????????000?(0 1)?0001111???????????????????????????????????????????????????????????????????????????????????????????????????????????????????????????????????????????????????????
	Huinculsaurus     ???????????????????????????????????????????????????????????????????????????????????????????????1????????????????????????????01111010?11010????????????????????????????????????????????????????????????????????????????????????????????????????1???0???
	Ilokelesia        ?1?????????????????????????????11101111010?1???????????????????1???????????????????????????????1???????222110010101210110???11?1111?????????2??112?011???????????????????????????????????????????????????????????????????????????????111?????????1???1
	Indosaurus        ??????????????????11?1111?0112??????????????????????????????11????11??????????????????????????????????????????????????????????????????????????????????????????????????????????????????????????????????????????????????????????????????????????????????
	Kryptops          1????2011?011??????????????????????????????????????????????????????????????????????????01100??????????????????????????????????????????????????????????????????????????????????????????????????????????????????????????????????????????????????????????
	Laevisuchus       ???????????????????????????????????????????????????????????????????????????????????????????????1??????????01?1?0011?011?00???????(0 1)?????????????????0??????????????????????????????????????????????????????????????????????????????????????????????????
	Limusaurus        001?0?0???0?00000?00?00000?0?0000?01(0 1)???00?0?0?0000??????00?????????????????1-?????0?0-1???????1??0?000?2000?11???10?21??0????11????????????10?00?01001110111101??100101?1?100(0 1)1110011100(0 1)100001?000?0?????1(1 2)?000????1??1?????20??0??1????????0???????
	Majungasaurus     111112011001110101111111101112111011100100011110111101111111111111111111111211111110011011010001211111122111101010121010001011111111(0 1)111111021000210110010010021111111?112110011????101111(0 1)10112?11???11?101???1??1011?111111?001101011111?11100000100
	Masiakasaurus     00?1?00?111?0?????00000000?????00001000100?0?0010?????????????11?1001???????10?1110000110011?0?12?011112210111100111021000110111101(0 1)10111100111001?011?1?01111111111010????????11011111?11010??21111011011012101??10111111111?21100111101??1000(0 1)??0100
	Noasaurus         0??1?0010111000????????????????????????????????????????????0???????????????????????????10011??01(1 2)?????????01?1?101110??00??????????????????????????000???????????????????????????0?????????????????????0???????????????????????1??????????????????????
	Pycnonemosaurus   ???????????????????????????????????????????????????????????????????????????????????????????????????????????????????????????????????????????121111?????????????????????????????????????????????????1????1???????2??11???????????????????????????(0 1)(0 1)??202
	Rahiolisaurus     1?????????????????????????????????????????????????????????????????????????????????????0??001??????1111100(0 1)01?0011?12?0?00???????????111???????????????0???011?????????????????????1??01121010?12?1???0?0?1??11?11?1211?1?11?0001??000??????0???????1??
	Rajasaurus        11????????????????1??1111?0112????????????????????1?????????1111??11???????211????1?0110?101???12????????????????????????011???111??110?11?1???????0??????????????????????????????0???0???110????1????11???1110???1?11?1?????00????0??????????????????
	Rugops            111112??1001110111010000110112??????????????11110011??????????????????????????????????101101?0?????????????????????????????????????????????????????0??????????????????????????????????????????????????????????????????????????????????????????????????
	Skorpiovenator    11?112111?01111????????01?0??211111110111011011111??11???1??????????????????1??????111?01???0?0??????????(0 1)?1???010?21?11????11??????????????2?111?1?11?????????????????????????????11011?0110112???1??11?0011?02111111?1??????11110101?1?1100?01110211
	MNN_tig6          ???????????????????????????????????????????????????????????????????????????????????????????????11??????2200101(0 1)0010112011010??111100???111?????????000????????????????????????????????????????????????????????????????????????????????????????????????
	Spectrovenator    11???200??0110011101000011?000111(0 1)110000000001110(0 1)1101111111??11010?1111111?1111?1?000?0100?0?0??1?????2??????10?????????01????1?1?????1???????11???11????????????????????????????11?011(1 2)110011?????1?10?0?1???11?10?10111111?10??(0 1)?1111?????????????(0 1)
	Velocisaurus      ???????????????????????????????????????????????????????????????????????????????????????????????????????????????????????????????????????????????????????????????????????????????????????????????????????0?111???11?12?1?11111102110111??1?10???????????
	Vespersaurus      ????????????????????000000?????????????????????????????????????????????????????????????????????11?011?1221011(0 1)1001100210001???1110??101????????0?1?????1?0111?00111001?10???02??10??111???010??2?1?10?10?????????????????????121??11111(0 1)110???????????
	Viavenator        ????????????????????111010011211101110011101???????????11???11110010???????????????????????????121?????22111101110121010?0??01111111???????0211112?01101101?00???????????????????????????????????????1??????????????????????????????????????11211102?2
	MPCN_PV_69        ????1?????????????????????????????????????????????????????????????????????????????????1??101????2????????????????????????????????1????1????1211???????????????2?11??????????????????????????????1??????????????????????????????????1?1?1?11???????????
	Afromimus         ???????????????????????????????????????????????????????????????????????????????????????????????????????????????????????????????????????????????????????????????????????????????????????????????????????????????0??101111??0?1????????1????????????????
	Xenotarsosaurus   ???????????????????????????????????????????????????????????????????????????????????????????????12??????22?????????????????11????11?????????????????????????????????????????????????????????????????????0?01011111111(1 2)10111110???????????????0?????????
	Llukalkan         11?1?211??0?1??00?011110101112?1111111011111010101?100111??111?111?0?1?11111????????????110???????????????????????????????????????????????????????????????????????????????????????????????????????????????????????????????????????????????????????????
	Niebla            ???????????????????111121?1?2???????????????????????????????1101110011??????????????????1???????2????????????????????????????????1????????????????????111?1?0?????????????????????????????????????????????????????????????????????????????????????????
	Quilmesaurus      ???????????????????????????????????????????????????????????????????????????????????????????????????????????????????????????????????????????????????????????????????????????????????????????????????????0????111(1 2)1012????????0?????????????????????????
	Elemgasem         ???????????????????????????????????????????????????????????????????????????????????????????????????????????????1???2????????????????????????????????????????????????????????????????????????????????????????1??2????1???1111?11????1?1?1??1???????????
	Kurupi            ???????????????????????????????????????????????????????????????????????????????????????????????????????????????????????????????????????????02111121???????????????????????????????1???1???????????????1????????????????????????????????????????10??211
	Thanos            ???????????????????????????????????????????????????????????????????????????????????????????????1?????1?????????????????????????????????????????????????????????????????????????????????????????????????????????????????????????????????????1??????????
	'MPM_99'          ???????????????????????????????????????????????????????????????????????????????????????????????12??????2211?00??1?1??????011?????1?????????12111121?????????????????????????????????????????????????????????????????????????????????????????00?(0 1)?1?110

;

END;
BEGIN ASSUMPTIONS;
	TYPESET * UNTITLED   =  unord:  1 -  246;

END;

BEGIN MESQUITECHARMODELS;
	ProbModelSet * UNTITLED   =  'Mk1 (est.)':  1 -  246;
END;

BEGIN NOTES;

	SU  C = 126 N = selected B = TRUE;

END;

Begin MESQUITE;
		MESQUITESCRIPTVERSION 2;
		TITLE AUTO;
		tell ProjectCoordinator;
		timeSaved 1680123775984;
		getEmployee #mesquite.minimal.ManageTaxa.ManageTaxa;
		tell It;
			setID 0 8008682766579681374;
		endTell;
		getEmployee #mesquite.charMatrices.ManageCharacters.ManageCharacters;
		tell It;
			setID 0 8768341072348500945;
			tell It;
				setSelected  126;
				setDefaultOrder  0 1 2 3 4 5 6 7 8 9 10 11 12 13 14 15 16 17 18 19 20 21 22 23 24 25 26 27 28 29 30 31 32 33 34 35 36 37 38 39 40 41 42 43 44 45 46 47 48 49 50 51 52 53 54 55 56 57 58 59 60 61 62 63 64 65 66 67 68 69 70 71 72 73 74 75 76 77 78 79 80 81 82 83 84 85 86 87 88 89 90 91 92 93 94 95 96 97 98 99 100 101 102 103 104 105 106 107 108 109 110 111 112 113 114 115 116 117 118 119 120 121 122 123 124 125 126 127 128 129 130 131 132 133 134 135 136 137 138 139 140 141 142 143 144 145 146 147 148 149 150 151 152 153 154 155 156 157 158 159 160 161 162 163 164 165 166 167 168 169 171 170 173 174 172 175 176 177 178 179 180 181 182 183 184 185 186 187 188 189 190 191 192 193 194 195 196 197 198 199 200 201 202 203 204 205 206 207 208 209 210 211 212 213 214 215 216 217 218 219 220 221 222 223 224 225 226 227 228 229 230 231 232 233 234 235 236 237 238 239 240 241 242 243 244 245;
				attachments ;
			endTell;
			mqVersion 303;
			checksumv 0 3 846280186 null  getNumChars 246 numChars 246 getNumTaxa 46 numTaxa 46   short true   bits 15   states 15   sumSquaresStatesOnly 12181.0 sumSquares 12181.0 longCompressibleToShort false usingShortMatrix true   NumFiles 1 NumMatrices 1;
			mqVersion;
		endTell;
		getWindow;
		tell It;
			suppress;
			setResourcesState false false 144;
			setPopoutState 400;
			setExplanationSize 0;
			setAnnotationSize 0;
			setFontIncAnnot 0;
			setFontIncExp 0;
			setSize 1366 649;
			setLocation -8 0;
			setFont SanSerif;
			setFontSize 10;
			getToolPalette;
			tell It;
			endTell;
			desuppress;
		endTell;
		getEmployee  #mesquite.charMatrices.BasicDataWindowCoord.BasicDataWindowCoord;
		tell It;
			showDataWindow #8768341072348500945 #mesquite.charMatrices.BasicDataWindowMaker.BasicDataWindowMaker;
			tell It;
				getWindow;
				tell It;
					setExplanationSize 30;
					setAnnotationSize 20;
					setFontIncAnnot 0;
					setFontIncExp 0;
					setSize 1222 577;
					setLocation -8 0;
					setFont SanSerif;
					setFontSize 10;
					getToolPalette;
					tell It;
						setTool mesquite.charMatrices.BasicDataWindowMaker.BasicDataWindow.ibeam;
					endTell;
					setActive;
					setTool mesquite.charMatrices.BasicDataWindowMaker.BasicDataWindow.ibeam;
					colorCells  #mesquite.charMatrices.ColorByState.ColorByState;
				tell It;
					setStateLimit 9;
					toggleUniformMaximum on;
				endTell;
					colorRowNames  #mesquite.charMatrices.TaxonGroupColor.TaxonGroupColor;
					colorColumnNames  #mesquite.charMatrices.CharGroupColor.CharGroupColor;
					colorText  #mesquite.charMatrices.NoColor.NoColor;
					setBackground White;
					toggleShowNames on;
					toggleShowTaxonNames on;
					toggleTight off;
					toggleThinRows off;
					toggleShowChanges on;
					toggleSeparateLines off;
					toggleShowStates on;
					toggleAutoWCharNames on;
					toggleAutoTaxonNames off;
					toggleShowDefaultCharNames off;
					toggleConstrainCW on;
					toggleBirdsEye off;
					toggleShowPaleGrid off;
					toggleShowPaleCellColors off;
					toggleShowPaleExcluded off;
					togglePaleInapplicable on;
					toggleShowBoldCellText off;
					toggleAllowAutosize on;
					toggleColorsPanel off;
					toggleDiagonal off;
					setDiagonalHeight 80;
					toggleLinkedScrolling on;
					toggleScrollLinkedTables off;
				endTell;
				showWindow;
				getWindow;
				tell It;
					forceAutosize;
				endTell;
				getEmployee #mesquite.charMatrices.ColorCells.ColorCells;
				tell It;
					setColor Red;
					removeColor off;
				endTell;
				getEmployee #mesquite.categ.StateNamesStrip.StateNamesStrip;
				tell It;
					showStrip off;
				endTell;
				getEmployee #mesquite.charMatrices.AnnotPanel.AnnotPanel;
				tell It;
					togglePanel off;
				endTell;
				getEmployee #mesquite.charMatrices.CharReferenceStrip.CharReferenceStrip;
				tell It;
					showStrip off;
				endTell;
				getEmployee #mesquite.charMatrices.QuickKeySelector.QuickKeySelector;
				tell It;
					autotabOff;
				endTell;
				getEmployee #mesquite.charMatrices.SelSummaryStrip.SelSummaryStrip;
				tell It;
					showStrip off;
				endTell;
				getEmployee #mesquite.categ.SmallStateNamesEditor.SmallStateNamesEditor;
				tell It;
					panelOpen true;
				endTell;
			endTell;
		endTell;
		getEmployee  #mesquite.charMatrices.ManageCharacters.ManageCharacters;
		tell It;
			showCharacters #8768341072348500945 #mesquite.lists.CharacterList.CharacterList;
			tell It;
				setData 0;
				getWindow;
				tell It;
					newAssistant  #mesquite.lists.DefaultCharOrder.DefaultCharOrder;
					newAssistant  #mesquite.lists.CharListInclusion.CharListInclusion;
					newAssistant  #mesquite.lists.CharListPartition.CharListPartition;
					newAssistant  #mesquite.parsimony.CharListParsModels.CharListParsModels;
					setExplanationSize 30;
					setAnnotationSize 20;
					setFontIncAnnot 0;
					setFontIncExp 0;
					setSize 1222 577;
					setLocation -8 0;
					setFont SanSerif;
					setFontSize 10;
					getToolPalette;
					tell It;
						setTool mesquite.lists.CharacterList.CharacterListWindow.ibeam;
					endTell;
				endTell;
				showWindow;
				getEmployee #mesquite.lists.CharListAnnotPanel.CharListAnnotPanel;
				tell It;
					togglePanel off;
				endTell;
			endTell;
		endTell;
		endTell;
end;
