# Supplementary material for: Osteology of the axial skeleton of Aucasaurus garridoi: phylogenetic and paleobiological inferences
Source: PeerJ. 2023 Nov 14;11:e16236. doi: 10.7717/peerj.16236 (PMC10655716; doi:10.7717/peerj.16236)
Supplement: Supplemental Information 6 [file peerj-11-16236-s006.out]

 
Majority rule tree (from 100 trees, cut 50) 
   ÚÄÄ Herrerasaurus
   ³     ÚÄÄ Dilophosaurus
ÃÄÄ´     ÃÄÄ Syntarsus
   ÀÄÄ100´    ÚÄÄ Allosaurus
         ³    ³    ÚÄÄ Berberosaurus
         ÀÄÄ81´    ³         ÚÄÄ Genyodectes
              ³    ³    ÚÄÄ71ÁÄÄ Ceratosaurus
              ÀÄÄ82´    ³         ÚÄÄ Laevisuchus
                   ³    ³         ³         ÚÄÄ Noasaurus
                   ÀÄÄ56´    ÚÄÄ68´    ÚÄÄ76ÁÄÄ Masiakasaurus
                        ³    ³    ÀÄÄ57´    ÚÄÄ Limusaurus
                        ³    ³         ÀÄÄ75´    ÚÄÄ Elaphrosaurus
                        ÀÄÄ73´              ÀÄÄ84ÁÄÄ CCG_20011
                             ³    ÚÄÄ Eoabelisaurus
                             ³    ³    ÚÄÄ Spectrovenator
                             ÀÄÄ73´    ³    ÚÄÄ Rugops
                                  ÀÄÄ97´    ³         ÚÄÄ Rajasaurus
                                       ÀÄÄ84´    ÚÄÄ70ÁÄÄ Majungasaurus
                                            ³    ³    ÚÄÄ Kurupi
                                            ÀÄÄ79´    ³    ÚÄÄ Ilokelesia
                                                 ÀÄÄ67ÅÄÄ52ÁÄÄ Ekrixinatosaurus
                                                      ³    ÚÄÄ Viavenator
                                                      ÀÄÄ63´    ÚÄÄ Carnotaurus
                                                           ÀÄÄ63ÁÄÄ Aucasaurus
Number of nodes in MRC: 20
Sum of supports in MRC: 1371
Average support in MRC: 72.2
Taxa pruned from MRC:
 
Groups of taxa: 
 
    selected_unstable (group 28, 22 taxa): 
       Abelisaurus (4), Arcovenator (6), Dahalokely (11), Genusaurus (15), Huinculsaurus (17), 
       Indosaurus (19), Kryptops (20), Pycnonemosaurus (26), Rahiolisaurus (27), Skorpiovenator (30), 
       MNN_tig6 (31), Velocisaurus (33), Vespersaurus (34), MPCN_PV_69 (36), Afromimus (37), 
       Xenotarsosaurus (38), Llukalkan (39), Niebla (40), Quilmesaurus (41), Elemgasem (42), 
       Thanos (44), MPM_99 (45) 
 
    all_unstable (group 29, 39 taxa): 
       Abelisaurus (4), Aucasaurus (5), Arcovenator (6), Berberosaurus (7), Carnotaurus (8), 
       CCG_20011 (9), Dahalokely (11), Elaphrosaurus (13), Eoabelisaurus (14), Genusaurus (15), 
       Huinculsaurus (17), Ilokelesia (18), Indosaurus (19), Kryptops (20), Laevisuchus (21), 
       Limusaurus (22), Majungasaurus (23), Masiakasaurus (24), Noasaurus (25), Pycnonemosaurus (26), 
       Rahiolisaurus (27), Rajasaurus (28), Rugops (29), Skorpiovenator (30), MNN_tig6 (31), 
       Spectrovenator (32), Velocisaurus (33), Vespersaurus (34), Viavenator (35), MPCN_PV_69 (36), 
       Afromimus (37), Xenotarsosaurus (38), Llukalkan (39), Niebla (40), Quilmesaurus (41), 
       Elemgasem (42), Kurupi (43), Thanos (44), MPM_99 (45) 
 
    unstable_within_replicates (group 30, 24 taxa): 
       Abelisaurus (4), Arcovenator (6), Berberosaurus (7), CCG_20011 (9), Dahalokely (11), 
       Genusaurus (15), Huinculsaurus (17), Ilokelesia (18), Indosaurus (19), Kryptops (20), 
       Laevisuchus (21), Pycnonemosaurus (26), Rahiolisaurus (27), MNN_tig6 (31), MPCN_PV_69 (36), 
       Afromimus (37), Xenotarsosaurus (38), Llukalkan (39), Niebla (40), Quilmesaurus (41), 
       Elemgasem (42), Kurupi (43), Thanos (44), MPM_99 (45) 
 
    unstable_among_replicates (group 31, 37 taxa): 
       Abelisaurus (4), Aucasaurus (5), Arcovenator (6), Carnotaurus (8), CCG_20011 (9), 
       Dahalokely (11), Elaphrosaurus (13), Eoabelisaurus (14), Genusaurus (15), Huinculsaurus (17), 
       Indosaurus (19), Kryptops (20), Laevisuchus (21), Limusaurus (22), Majungasaurus (23), 
       Masiakasaurus (24), Noasaurus (25), Pycnonemosaurus (26), Rahiolisaurus (27), Rajasaurus (28), 
       Rugops (29), Skorpiovenator (30), MNN_tig6 (31), Spectrovenator (32), Velocisaurus (33), 
       Vespersaurus (34), Viavenator (35), MPCN_PV_69 (36), Afromimus (37), Xenotarsosaurus (38), 
       Llukalkan (39), Niebla (40), Quilmesaurus (41), Elemgasem (42), Kurupi (43), 
       Thanos (44), MPM_99 (45) 
 
